# Supplementary material for: The context-dependent, combinatorial logic of BMP signaling
Source: Cell Syst. Author manuscript; Available in PMC 2023 May 18. (PMC9127470; doi:10.1016/j.cels.2022.03.002)
Supplement: 2 — Table S1: Recombinant BMP ligands and concentrations [file NIHMS1799293-supplement-2.xlsx]

## Sheet: Sheet1
		NMuMG		mESC		NMuMG, BMPR1B overexpression		NMuMG, ACVRL1 overexpression		NMuMG, BMPR2 knockdown		NMuMG, ACVR1 knockdown		NMuMG, BMPR1A knockdown
Ligand	Cat. Number (R&D)	Max Concentration (ng/mL)	Fold dilution	Max Concentration (ng/mL)	Fold dilution	Max Concentration (ng/mL)	Fold dilution	Max Concentration (ng/mL)	Fold dilution	Max Concentration (ng/mL)	Fold dilution	Max Concentration (ng/mL)	Fold dilution	Max Concentration (ng/mL)	Fold dilution
BMP2	355-BM-050	759.184	12	1000	10	760	12	500	10	1000	4	500	8	1000	1.7
BMP4	5020-BP	57.2433	55.9017	1000	10	60	55	500	10	1000	6	100	10	1000	2.7
BMP5	6176-BM	5054.05	3.45919	2000	2	2500	15	2000	3	2000	2	3000	2	2000	1.9
BMP6	6325-BM-020	1837.3	4	2000	2	1000	7	2000	3	2000	2	3000	2.5	2000	2.9
BMP7	5666-BP	3678.89	3.12	2000	3	2000	10	1000	3	1000	2	3000	2	1000	2.1
BMP9	5566-BP	106.41	4.14845	1000	3.1	100	4	5	5	1000	3	3000	5	1000	10.9
BMP10	6038-BP	1298.26	9.86	1000	3.7	100	5	30	5	1000	3	100	5	2000	3.4
GDF5	853-G5	912.243	15.4673	1000	3.7	900	15	1000	4	1000	3	3000	3	1000	2.7
GDF6	855-G6-050	912.243	15.4673	1000	3.7	1000	8	1000	4	1000	3	3000	3	1000	2.7
GDF7	779-G7	912.243	15.4673	1000	3.7	50	5	1000	4	1000	3	3000	3	1000	2.7
